# Supplementary material for: Flexible and Highly Sensitive Strain Sensor Based on Laser-Induced Graphene Pattern Fabricated by 355 nm Pulsed Laser
Source: Sensors (Basel). 2019 Nov 8;19(22):4867. doi: 10.3390/s19224867 (PMC6891597; doi:10.3390/s19224867)
Supplement: Supplementary file 1 [file sensors-19-04867-s001.zip]

Archive with 1 entries (1 files):
- sensors-615503-SI.MOV
